# Supplementary material for: Oxidative Damage and Antioxidants as Markers for the Selection of Emersion Hardening Treatments in GreenshellTM Mussel Juveniles (Perna canaliculus)
Source: Antioxidants (Basel). 2024 Feb 4;13(2):198. doi: 10.3390/antiox13020198 (PMC10886077; doi:10.3390/antiox13020198)
Supplement: Supplementary file 1 [file antioxidants-13-00198-s001.zip]

Archive with 1 entries (1 files):
- antioxidants-2819855-supplementary.pdf
